# Supplementary material for: Effects of topping on rhizome, and analysis of chemical composition, antioxidant activity and α-amylase and α-glucosidase inhibition of the aerial parts in Polygonatum cyrtonema
Source: PLoS One. 2023 Nov 2;18(11):e0287894. doi: 10.1371/journal.pone.0287894 (PMC10621978; doi:10.1371/journal.pone.0287894)
Supplement: S1 File — (ZIP) [file pone.0287894.s001.zip]

Archive with 9 entries (8 files):
- raw dataú¿Huangjingú⌐/
- raw dataú¿Huangjingú⌐/AA-PCF.pdf
- raw dataú¿Huangjingú⌐/AA-PCL.pdf
- raw dataú¿Huangjingú⌐/AA-PCR.pdf
- raw dataú¿Huangjingú⌐/AA-PCS.pdf
- raw dataú¿Huangjingú⌐/ABTS.opju
- raw dataú¿Huangjingú⌐/DPPH.opju
- raw dataú¿Huangjingú⌐/OH.opju
- raw dataú¿Huangjingú⌐/data-Huangjing.xls
