# Supplementary material for: Effects of topping on rhizome, and analysis of chemical composition, antioxidant activity and α-amylase and α-glucosidase inhibition of the aerial parts in Polygonatum cyrtonema
Source: PLoS One. 2023 Nov 2;18(11):e0287894. doi: 10.1371/journal.pone.0287894 (PMC10621978; doi:10.1371/journal.pone.0287894)
Supplement: S1 File — (ZIP) [file pone.0287894.s001.zip › raw dataú¿Huangjingú⌐/data-Huangjing.xls]

## Sheet: TOpping
CT(种根)	CK		CT（根茎）	CK					CT（多糖）%	CK	CT（皂苷）	CKmg/g	CT（总多酚）	CKmg/g	CT（总黄酮）	CKmg/g
18.82	19.79		84.32	70.12		3.48034	2.5432		8.42	8.63	38.1	35.28	7.62	8.26	1.19	1.42
21.33	20.05		98.85	71.23		3.63432	2.55262		8.72	8.42	37.39	31.48	8.27	7.62	0.93	1.31
20.11	19.48		86.64	68.39		3.3083	2.51078		9.16	8.71	32.35	32.79	7.14	8.07	1.1	1.71
19.87	19.8		85.78	71.8		3.31706	2.62626		8.38	8.89	34.99	30.83	7.83	8.23	0.96	1.19
21.36	20.58		89.74	75.66		3.20131	2.67638		8.69	8.77	38.64	35.28	7.77	7.38	0.92	1.37
20.76	19.02		94.75	69.98		3.56407	2.67928		8.75	8.62	40.63	33.01	7.5	7.99	1.14	1.36
19.91	19.59		88.79	72.83		3.45957	2.71771		9.17	8.87	38.01	29.85	7.83	8.16	1.07	1.4
19.21	19.85		88.12	74.01		3.58719	2.72846		8.53	8.53	37.13	30.23	6.59	7.34	0.9	1.52
19.52	20.35		95.19	73.2		3.87654	2.59705		7.92	9.02	42.4	30.35	7.24	8.24	1.14	1.36
21.99	19.87		96.44	76.13		3.38563	2.8314		9.35	8.74	35.09	37.24	7.31	7.73	1.23	1.55
20.6	20.52		87.83	73.54		3.26359	2.58382		8.75	8.56	38.15	34.42	6.82	8.52	1.07	1.21
22.98	20.06		93.02	71.95		3.04787	2.58674		9.24	9.03	37.5	33.01	7.72	8.26	1.2	1.29
19.73	21.5		92.93	78.98		3.71009	2.67349		9.08	8.55	40.88	35.99	8.06	7.64	1.17	1.68
20.11	21.41		85.23	76.39		3.23819	2.56796		9.05	7.81	32.52	30.02	7.95	7.51	1.15	1.37
18.18	19.46		80.27	70.26		3.41529	2.61048		8.77	8.5	40.25	28.15	6.98	8.23	0.97	1.53
					增重系数	3.43262	2.63238
									8.79867	8.64333	37.602	32.5287	7.50867	7.94533	1.076	1.418
									0.386927	0.29611	2.91008	2.67372	0.482225	0.374335	0.112301	0.153353
CS(区产)	CK
10.2	8.48
10.96	8.33
10.48	8.21
10.5467	8.34
						Ct（种根）	CK	CT（根茎）	CK
						20.2987	20.0887	89.86	72.9647
						1.24614	0.690216	5.17734	2.89503

## Sheet: acrial part of Huang jing)
多糖（%）						皂苷（mg/g）						多酚(（mg/g）)						黄酮(（mg/g）)						蛋白质(%)
PR	PS	PL	PF			PR	PS	PL	PF			PR	PS	PL	PF			PR	PS	PL	PF			PR	PS	PL	PF
10.81	3.94	5.75	4.96			38.64	4.82	7.08	39.06			9.83	22.08	38.72	55.63			1.71	2.49	3.19	4.51			3.12	10.66	14.49	11.11
9.93	3.65	6.16	4.68			40.63	4.95	7.29	34.02			8.99	22.06	36.49	51.19			1.54	2.6	2.95	4.33			3.39	9.09	12.78	11.37
10.67	3.37	6.08	4.65			38.01	5.21	6.95	36.97			10.06	21.33	37.51	54.66			1.67	2.78	3.12	4.59			2.73	9.85	14.17	12.44
10.47	3.65333	5.99667	4.76333			39.0933	4.99333	7.10667	36.6833			9.62667	21.8233	37.5733	53.8267			1.64	2.62333	3.08667	4.47667			3.08	9.86667	13.8133	11.64
0.472864	0.285015	0.217332	0.170978			1.36756	0.198578	0.171561	2.5322			0.563235	0.427356	1.11635	2.33436			0.0888819	0.146401	0.123423	0.133167			0.331813	0.785133	0.909084	0.704911
							（%）
							PR	PS	PL	PF
				天冬氨酸 ( Asp)			1.57	1.93	2.42	1.13
				苏氨酸( Thr)			0.25	0.94	1.08	0.43
				丝氨酸( Ser)			0.37	0.96	1.11	0.5
				谷氨酸( Glu)			1.36	3.45	4.52	2.72
				甘氨酸( Gly)			0.29	0.98	1.1	0.67
				丙氨酸( Ala)			0.23	1.14	1.3	1
				缬氨酸( Val)			0.31	1.29	1.54	0.83
				蛋氨酸(Met)			0.05	0.28	0.32	0.06
				异 亮 氨 酸 ( Ile )			0.14	0.85	1.02	0.56
				亮 氨 酸 ( Leu )			0.56	1.82	2.02	0.98
				酪氨酸 ( Tyr)			0.77	1.04	1.19	1.02
				苯 丙 氨 酸 ( Phe )			0.23	1.12	1.25	0.69
				赖氨酸( Lys)			0.28	1.03	1.45	0.78
				组 氨 酸 ( His)			0.14	0.46	0.6	0.26
				精氨酸( Arg)			0.67	1.12	1.32	0.87
				脯氨酸( Pro)			0.13	0.86	1.01	0.58
				总AA			7.35	19.27	23.25	13.08
